# Supplementary material for: Leaf vein patterning is regulated by the aperture of plasmodesmata intercellular channels
Source: PLoS Biol. 2022 Sep 27;20(9):e3001781. doi: 10.1371/journal.pbio.3001781 (PMC9514613; doi:10.1371/journal.pbio.3001781)
Supplement: S1 Data — (XLSX) [file pbio.3001781.s007.xlsx]

## Sheet: Figure 1 — Source Data
Figure 1 — Source Data 1. Distribution of Leaves in Phenotype Classes										Figure 1 — Source Data 1. Absolute Distribution Summary of Leaves in Phenotype Classes										Figure 1 — Source Data 1. Statistical Analysis
WT	gsl8-et2	cals3-3d	cals3-2d	gsl8-6	gsl8-chor	gsl8-1	gsl8-2			Class 0	Class a1	Class a2	Class a3	Class a4	Class a5	Class a6	Class ∑r	Total			WT	gsl8-et2	cals3-3d	cals3-2d	gsl8-6	gsl8-chor	gsl8-1	gsl8-2
1	1	1	2	2	5	5	5		WT	30	0	0	0	0	0	0	0	30		WT		4.901e-11	3.844e-17	1.648e-19	1.605e-14	3.859e-15	7.523e-18	2.958e-16
1	1	1	2	2	5	5	7		gsl8-et2	29	29	0	50	0	0	0	0	108		gsl8-et2			0.7964	6.79e-21	3.216e-19	1.254e-23	9.047e-30	1.925e-24
1	1	1	2	7	7	5	7		cals3-3d	23	114	31	30	0	16	0	1	215		cals3-3d				1.002e-31	2.511e-22	1.247e-27	4.029e-35	1.009e-28
1	1	1	2	7	7	5	7		cals3-2d	0	24	19	32	0	77	0	21	173		cals3-2d					1.719e-12	1.604e-15	8.445e-16	2.954e-16
1	1	1	2	7	7	5	7		gsl8-6	0	2	0	0	0	0	28	9	39		gsl8-6						0.686	0.06338	0.5599
1	1	1	2	7	7	5	7		gsl8-chor	0	0	0	0	2	0	31	12	45		gsl8-chor							0.01587	0.2902
1	1	1	2	7	7	5	7		gsl8-1	0	0	0	0	8	0	50	7	65		gsl8-1								0.1052
1	1	1	2	7	7	5	7		gsl8-2	0	0	0	0	1	0	39	7	47		gsl8-2
1	1	1	2	7	7	7	7
1	1	1	2	7	7	7	7
1	1	1	2	7	7	7	7			Figure 1 — Source Data 1. Relative Distribution Summary of Leaves in Phenotype Classes
1	1	1	2	7	7	7	7
1	1	1	2	7	7	7	7			Class 0	Class a1	Class a2	Class a3	Class a4	Class a5	Class a6	Class ∑r	Total
1	1	1	2	7	7	7	7		WT	100	0	0	0	0	0	0	0	100
1	1	1	2	7	7	7	7		gsl8-et2	26.8519	26.8519	0	46.2963	0	0	0	0	100
1	1	1	2	7	7	7	7		cals3-3d	10.6977	53.0233	14.4186	13.9535	0	7.44186	0	0.465116	100
1	1	1	2	7	7	7	7		cals3-2d	0	13.8728	10.9827	18.4971	0	44.5087	0	12.1387	100
1	1	1	2	7	7	7	7		gsl8-6	0	5.12821	0	0	0	0	71.7949	23.0769	100
1	1	1	2	7	7	7	7		gsl8-chor	0	0	0	0	4.44444	0	68.8889	26.6667	100
1	1	1	2	7	7	7	7		gsl8-1	0	0	0	0	12.3077	0	76.9231	10.7692	100
1	1	1	2	7	7	7	7		gsl8-2	0	0	0	0	2.12766	0	82.9787	14.8936	100
1	1	1	2	7	7	7	7
1	1	1	2	7	7	7	7
1	1	2	2	7	7	7	7
1	1	2	3	7	7	7	7
1	1	2	3	7	7	7	7
1	1	2	3	7	7	7	7
1	1	2	3	7	7	7	7
1	1	2	3	7	7	7	7
1	2	2	3	7	7	7	7
	2	2	3	8	7	7	7
	2	2	3	8	7	7	7
	2	2	3	8	7	7	7
	2	2	3	8	8	7	7
	2	2	3	8	8	7	7
	2	2	3	8	8	7	7
	2	2	3	8	8	7	7
	2	2	3	8	8	7	7
	2	2	3	8	8	7	7
	2	2	3		8	7	7
	2	2	3		8	7	8
	2	2	3		8	7	8
	2	2	3		8	7	8
	2	2	4		8	7	8
	2	2	4		8	7	8
	2	2	4			7	8
	2	2	4			7	8
	2	2	4			7
	2	2	4			7
	2	2	4			7
	2	2	4			7
	2	2	4			7
	2	2	4			7
	2	2	4			7
	2	2	4			7
	2	2	4			7
	2	2	4			7
	2	2	4			7
	4	2	4			8
	4	2	4			8
	4	2	4			8
	4	2	4			8
	4	2	4			8
	4	2	4			8
	4	2	4			8
	4	2	4
	4	2	4
	4	2	4
	4	2	4
	4	2	4
	4	2	4
	4	2	4
	4	2	4
	4	2	4
	4	2	4
	4	2	6
	4	2	6
	4	2	6
	4	2	6
	4	2	6
	4	2	6
	4	2	6
	4	2	6
	4	2	6
	4	2	6
	4	2	6
	4	2	6
	4	2	6
	4	2	6
	4	2	6
	4	2	6
	4	2	6
	4	2	6
	4	2	6
	4	2	6
	4	2	6
	4	2	6
	4	2	6
	4	2	6
	4	2	6
	4	2	6
	4	2	6
	4	2	6
	4	2	6
	4	2	6
	4	2	6
	4	2	6
	4	2	6
		2	6
		2	6
		2	6
		2	6
		2	6
		2	6
		2	6
		2	6
		2	6
		2	6
		2	6
		2	6
		2	6
		2	6
		2	6
		2	6
		2	6
		2	6
		2	6
		2	6
		2	6
		2	6
		2	6
		2	6
		2	6
		2	6
		2	6
		2	6
		2	6
		3	6
		3	6
		3	6
		3	6
		3	6
		3	6
		3	6
		3	6
		3	6
		3	6
		3	6
		3	6
		3	6
		3	6
		3	6
		3	8
		3	8
		3	8
		3	8
		3	8
		3	8
		3	8
		3	8
		3	8
		3	8
		3	8
		3	8
		3	8
		3	8
		3	8
		3	8
		4	8
		4	8
		4	8
		4	8
		4	8
		4
		4
		4
		4
		4
		4
		4
		4
		4
		4
		4
		4
		4
		4
		4
		4
		4
		4
		4
		4
		4
		4
		4
		4
		4
		6
		6
		6
		6
		6
		6
		6
		6
		6
		6
		6
		6
		6
		6
		6
		6
		8
Phenotype classes: 1, class 0; 2, class a1; 3, class a2; 4, class a3; 5, class a4; 6, class a5; 7, class a6; 8, class ∑r.
