# Supplementary material for: Leaf vein patterning is regulated by the aperture of plasmodesmata intercellular channels
Source: PLoS Biol. 2022 Sep 27;20(9):e3001781. doi: 10.1371/journal.pbio.3001781 (PMC9514613; doi:10.1371/journal.pbio.3001781)
Supplement: S2 Data — (XLSX) [file pbio.3001781.s008.xlsx]

## Sheet: Sheet1
Figure 5 — Source Data 1. Percentage of leaf length (measured from leaf tip) in which YFP signal is below 75% of its maximum gray value												Figure 5 — Source Data 1. Descriptive Statistics
Control	PBA												Control	PBA
53.6	65.6											N	20	21
53.8	66.4											Min	0.43	0.614
47.2	66.1											Max	0.547	0.718
50.8	71.8											Sum	9.966	14.024
43	69.6											Mean	0.4983	0.667809
52.2	67.2											Std. error	0.00728773	0.00633682
53.4	67.9											Variance	0.00106222	0.000843262
47.8	61.4											Stand. dev	0.0325917	0.029039
49.5	62.2											Median	0.5015	0.668
52.8	65.6											25 prcntil	0.47325	0.647
54.7	67.9											75 prcntil	0.52725	0.688
44.8	71.7											Skewness	-0.34598	-0.0787995
50.8	70											Kurtosis	-0.699422	-0.527321
52.5	68											Geom. mean	0.49727	0.667206
51.3	66											Coeff. var	6.54059	4.34839
48.5	69.7
47	68
46.5	66.8											Figure 5 — Source Data 1. Statistical Analysis
48.7	63.8
47.7	63.8											F test for equal variances
	62.9
													Control		PBA
												N:	20	N:	21
												Variance:	0.0010622	Variance:	0.00084326
												F :	1.2597	p (same var.):	0.61225
												Critical F value (p=0.05):	2.4821
												Monte Carlo permutation:	p (same var.):	0.3073
												t tests for equal means
													Control		PBA
												N:	20	N:	21
												Mean:	0.4983	Mean:	0.66781
												95% conf.:	(0.48305 0.51355)	95% conf.:	(0.65459 0.68103)
												Variance:	0.0010622	Variance:	0.00084326
												Difference between means:	0.16951
												95% conf. interval (parametric):	(0.15003 0.18899)
												95% conf. interval (bootstrap):	(0.15098 0.18767)
												t :	17.603	p (same mean):	3.7342e-20	Critical t value (p=0.05):	2.0227
												Uneq. var. t :	17.552	p (same mean):	8.1859e-20
												Monte Carlo permutation:	p (same mean):	0.0001
												Bayes factor:	6.381e+16
												Decisive evidence for unequal means
