# Supplementary material for: Leaf vein patterning is regulated by the aperture of plasmodesmata intercellular channels
Source: PLoS Biol. 2022 Sep 27;20(9):e3001781. doi: 10.1371/journal.pbio.3001781 (PMC9514613; doi:10.1371/journal.pbio.3001781)
Supplement: S3 Data — (XLSX) [file pbio.3001781.s009.xlsx]

## Sheet: Figure 6 — Source Data
Figure 6 — Source Data 1. Distribution of Leaves in Phenotype Classes							Figure 6 — Source Data 1. Absolute Distribution Summary of Leaves in Phenotype Classes								Figure 6 — Source Data 1. Statistical Analysis
WT	cals3-3d	cals3-2d	gn-13	gn-13;cals3-3d	gn-13;cals3-2d			Class 0	Class a1,a2	Class a3,a5	Class a7	Class a8	Total			WT	cals3-3d	cals3-2d	gn-13	gn-13;cals3-3d	gn-13;cals3-2d
1	1	1	4	4	4		WT	30	0	0	0	0	30		WT		6.906e-13	1.984e-16	1.843e-22	1.576e-23	8.462e-18
1	1	1	4	4	4		cals3-3d	9	38	15	0	0	62		cals3-3d			7.392e-07	7.183e-30	1.03e-31	2.539e-22
1	1	2	4	4	4		cals3-2d	2	20	45	0	0	67		cals3-2d				4.864e-31	6.122e-33	2.562e-23
1	1	2	4	4	4		gn-13	0	0	0	78	11	89		gn-13					0.8971	0.6241
1	1	2	4	4	4		gn-13;cals3-3d	0	0	0	87.45	12.55	100		gn-13;cals3-3d						0.5437
1	1	2	4	4	4		gn-13;cals3-2d	0	0	0	47	5	52		gn-13;cals3-2d
1	1	2	4	4	4
1	1	2	4	4	4
1	1	2	4	4	4		Figure 6 — Source Data 1. Relative Distribution Summary of Leaves in Phenotype Classes
1	2	2	4	4	4
1	2	2	4	4	4			Class 0	Class a1,a2	Class a3,a5	Class a7	Class a8	Total
1	2	2	4	4	4		WT	100	0	0	0	0	100
1	2	2	4	4	4		cals3-3d	14.5161	61.2903	24.1935	0	0	100
1	2	2	4	4	4		cals3-2d	2.98507	29.8507	67.1642	0	0	100
1	2	2	4	4	4		gn-13	0	0	0	87.6404	12.3596	100
1	2	2	4	4	4		gn-13;cals3-3d	0	0	0	87.45	12.55	100
1	2	2	4	4	4		gn-13;cals3-2d	0	0	0	90.3846	9.61538	100
1	2	2	4	4	4
1	2	2	4	4	4
1	2	2	4	4	4
1	2	2	4	4	4
1	2	2	4	4	4
1	2	3	4	4	4
1	2	3	4	4	4
1	2	3	4	4	4
1	2	3	4	4	4
1	2	3	4	4	4
1	2	3	4	4	4
1	2	3	4	4	4
1	2	3	4	4	4
	2	3	4	4	4
	2	3	4	4	4
	2	3	4	4	4
	2	3	4	4	4
	2	3	4	4	4
	2	3	4	4	4
	2	3	4	4	4
	2	3	4	4	4
	2	3	4	4	4
	2	3	4	4	4
	2	3	4	4	4
	2	3	4	4	4
	2	3	4	4	4
	2	3	4	4	4
	2	3	4	4	4
	2	3	4	4	4
	2	3	4	4	4
	3	3	4	4	5
	3	3	4	4	5
	3	3	4	4	5
	3	3	4	4	5
	3	3	4	4	5
	3	3	4	4
	3	3	4	4
	3	3	4	4
	3	3	4	4
	3	3	4	4
	3	3	4	4
	3	3	4	4
	3	3	4	4
	3	3	4	4
	3	3	4	4
		3	4	4
		3	4	4
		3	4	4
		3	4	4
		3	4	4
			4	4
			4	4
			4	4
			4	4
			4	4
			4	4
			4	4
			4	4
			4	4
			4	4
			4	4
			5	4
			5	4
			5	4
			5	4
			5	4
			5	4
			5	4
			5	4
			5	4
			5	5
			5	5
				5
				5
				5
				5
				5
				5
				5
				5
				5
				5
				5
Phenotype classes: 1, class 0; 2, class a1,a2; 3, class a3,a5; 4, class a7; 5, class a8.
